# Supplementary material for: Insight on Solution Plasma in Aqueous Solution and Their Application in Modification of Chitin and Chitosan
Source: Int J Mol Sci. 2021 Apr 21;22(9):4308. doi: 10.3390/ijms22094308 (PMC8122608; doi:10.3390/ijms22094308)
Supplement: Supplementary file 1 [file ijms-22-04308-s001.zip]

Archive with 1 entries (1 files):
- ijms-1183128-supplementary.pdf
